# Supplementary material for: The impact of iron-biofortified bean adoption on bean productivity, consumption, purchases and sales
Source: World Dev. 2021 Mar;139:105260. doi: 10.1016/j.worlddev.2020.105260 (PMC7871334; doi:10.1016/j.worlddev.2020.105260)
Supplement: Supplementary data 1 [file mmc1.zip]

Archive with 7 entries (6 files):
- Final data and do files/
- Final data and do files/Household Data Final.dta
- Final data and do files/Household level analysis.do
- Final data and do files/README.txt
- Final data and do files/Sales craggit model.do
- Final data and do files/Variety Data Final.dta
- Final data and do files/Variety level analysis.do
