# Supplementary material for: The impact of iron-biofortified bean adoption on bean productivity, consumption, purchases and sales
Source: World Dev. 2021 Mar;139:105260. doi: 10.1016/j.worlddev.2020.105260 (PMC7871334; doi:10.1016/j.worlddev.2020.105260)
Supplement: Supplementary data 1 [file mmc1.zip › Final data and do files/Household level analysis.do]

*Do file for "The impact of iron-biofortified bean adotion on bean productivity, consumption, purchases and sales" 
**Kate Vaiknoras and Catherine Larochelle
**This file estimates household-level descriptive statistics and regressions
**Tables 5, 7, 8, 9, 11, 6, 10, A5, 1, 3, A1, A3, A4, Figure 2

********************************************************************************
*Load data 
********************************************************************************
use "C:\Users\kvaik\Documents\Rwanda_HIB\My Papers\Impact\World Development Submission\Resubmission\Final Data and Do Files for WD\Household Data Final.dta"


********************************************************************************
*Define variable list
********************************************************************************
global CPS_vars eucl_50k_km lspop2012 dem_10 b1 i.female i.literate age ///
 land_ha i.wealth_quint equip_count tlu ext_perc  

********************************************************************************
*Create generalized residual for adopter_bush_both (adoption in both seasons)
********************************************************************************
*Step 1: probit model
probit ad_RWR_either grower_climber ///
 $CPS_vars ib2.a8 ///
 markets_2015 RWR2245_14B ///
[pweight = weight] , robust cluster(a12) 

*Step 2: Collect probit generalized residuals
predict hat, xb
// predict generalized reduced from 
gen gen_resid = (normalden(hat) / (normal(hat) * (1-normal(hat)))) * (ad_RWR_either - normal(hat)) 

drop hat

*Adoption of 2015B for kg planted regression  
gen ad_RWR_2015B = 0
replace ad_RWR_2015B = 1 if ad_RWR_both == 1 | ad_RWR_15b == 1
label variable ad_RWR_2015B "HH grew RWR2245 in 2015B"

*Step 1: probit model
probit ad_RWR_2015B grower_climber ///
 $CPS_vars ib2.a8 ///
 markets_2015 RWR2245_ ///
[pweight = weight] , robust cluster(a12) 

*Step 2: Collect probit generalized residuals
predict hat, xb
// predict generalized reduced from 
gen gen_resid_15b = (normalden(hat) / (normal(hat) * (1-normal(hat)))) * (ad_RWR_2015B - normal(hat)) 


********************************************************************************
*Table 5: Regression results for log of total kg of beans planted in season 2015B
******************************************************************************** 
*KGs planted: OLS
reg ln_total_bean_planted ad_RWR_2015B grower_climber ///
 $CPS_vars ib2.a8 ///
 [pweight = weight], robust cluster(a12)
 
*KGs planted: OLS CF
reg ln_total_bean_planted ad_RWR_2015B grower_climber ///
 $CPS_vars gen_resid_15b ib2.a8 ///
 [pweight = weight], robust cluster(a12)

 
********************************************************************************
*Table 7: Regression results for number of months households consume beans from own
**production and average monthly quantity consumed from own production
********************************************************************************
*Column 1: Months consumed from own production, Poisson
*Poisson
poisson num_consume_months ad_RWR_either grower_climber ///
 $CPS_vars ib2.a8 ///
 [pweight = weight], robust cluster(a12)
 
 margins, dydx(*) 
 
*Column 2: Months consumed from own production, CFA Poisson
poisson num_consume_months ad_RWR_either grower_climber ///
 $CPS_vars gen_resid ib2.a8 ///
 [pweight = weight], robust cluster(a12)
 
 margins, dydx(*) 

*Column 3: Quantity consumed per month, OLS
*OLS
reg ln_consume_own_month_adult ad_RWR_either grower_climber ///
 $CPS_vars ib2.a8 ///
 [pweight = weight], robust cluster(a12)
 
 ereturn list r2_a 
 
*Column 4: Quantity consumed per month, CFA OLS
reg ln_consume_own_month_adult ad_RWR_either grower_climber ///
 $CPS_vars gen_resid ib2.a8 ///
 [pweight = weight], robust cluster(a12)
 
 ereturn list r2_a 
  
********************************************************************************
*Table 8: Regression results for number of months households consume beans from
**purchases and average monthly quantity purchased
********************************************************************************
*Column 1: Months purchased, zero inflated Poisson
zip num_purchase_months ad_RWR_either grower_climber ///
 $CPS_vars ib2.a8 [pweight = weight], vce(cluster a12) ///
 inflate (ad_RWR_either grower_climber $CPS_vars ib2.a8) 
 
 margins, dydx(*) 
 
*Column 2: Months purchased, CFA zero inflated Poisson
zip num_purchase_months ad_RWR_either grower_climber ///
 $CPS_vars gen_resid ib2.a8 [pweight = weight], vce(cluster a12) ///
 inflate (ad_RWR_either grower_climber $CPS_vars gen_resid ib2.a8) 
 
 margins, dydx(*)
  
*Column 3: Quantity purchased per month, OLS
reg ln_purchase_month_adult ad_RWR_either grower_climber ///
 $CPS_vars ib2.a8 ///
 [pweight = weight], robust cluster(a12)

 ereturn list r2_a  
 
*Column 4: Quantity consumed per month, CFA OLS
reg ln_purchase_month_adult ad_RWR_either grower_climber ///
 $CPS_vars gen_resid ib2.a8 ///
 [pweight = weight], robust cluster(a12)
 
 ereturn list r2_a 
  
********************************************************************************
*Table 9: Regression results for sales and net seller
********************************************************************************
********************************************************************************
*Probit and Truncreg not considering endogeneity
********************************************************************************
*Column 1: Sold beans probit
probit sold_any ad_RWR_either grower_climber ///
 $CPS_vars ib2.a8 ///
 [pweight = weight], robust cluster(a12)
 
 margins, dydx(*) 
  
*Column 2: Sold beans CFA probit 
probit sold_any ad_RWR_either grower_climber ///
 $CPS_vars gen_resid ib2.a8 ///
 [pweight = weight], robust cluster(a12)
 
 margins, dydx(*) 
  
*Column 3: Quantity sold is estimated in another dofile  
 
*Column 4: Net seller probit
probit net_seller ad_RWR_either grower_climber ///
 $CPS_vars ib2.a8 ///
 [pweight = weight], robust cluster(a12)
 
 margins, dydx(*) 

*Column 4: Net seller CFA probit
probit net_seller ad_RWR_either grower_climber ///
 $CPS_vars gen_resid ib2.a8 ///
 [pweight = weight], robust cluster(a12)
 
 margins, dydx(*) 

******************************************************************************** 
********************************************************************************
*Robustness Checks
********************************************************************************
********************************************************************************

******************************************************************************** 
********************************************************************************
*Table 11 Alternative measures of adoption and its impact on bean consumption from own 
**production, purchases and marketing
******************************************************************************** 
******************************************************************************** 

********************************************************************************
*Column 1: Months consumed from own production
******************************************************************************** 
*ad_RWR_both
poisson num_consume_months ad_RWR_both grower_climber ///
 $CPS_vars ib2.a8 ///
 [pweight = weight], robust cluster(a12) 
 
  margins, dydx(*) 
 
*ad2_RWR_2015
poisson num_consume_months ad2_RWR_2015 grower_climber ///
 $CPS_vars ib2.a8 ///
 [pweight = weight], robust cluster(a12)
 
  margins, dydx(*) 
 
*RWR_seasons_2015
poisson num_consume_months RWR_seasons_2015 grower_climber ///
 $CPS_vars ib2.a8 ///
 [pweight = weight], robust cluster(a12)
 
  margins, dydx(*) 
 
*ave_perc_area_RWR
poisson num_consume_months ave_perc_area_RWR grower_climber ///
 $CPS_vars ib2.a8 ///
 [pweight = weight], robust cluster(a12)
 
  margins, dydx(*) 
 
*planted_2015_RWR
poisson num_consume_months planted_2015_RWR grower_climber ///
 $CPS_vars ib2.a8 ///
 [pweight = weight], robust cluster(a12)
 
  margins, dydx(*) 

*hh_RWR2245_pre15
poisson num_consume_months hh_RWR2245_pre15 grower_climber ///
 $CPS_vars ib2.a8 ///
 [pweight = weight], robust cluster(a12)
 
  margins, dydx(*)  
 
********************************************************************************
*Column 2: Months purchased for consumption 
******************************************************************************** 
*ad_RWR_both
zip num_purchase_months ad_RWR_both grower_climber ///
 $CPS_vars ib2.a8 [pweight = weight], vce(cluster a12) ///
 inflate (ad_RWR_both grower_climber $CPS_vars ib2.a8) 
 
 margins, dydx(*) 
 
*ad2_RWR_2015
zip num_purchase_months ad2_RWR_2015 grower_climber ///
 $CPS_vars ib2.a8 [pweight = weight], vce(cluster a12) ///
 inflate (ad2_RWR_2015 grower_climber $CPS_vars ib2.a8) 
 
 margins, dydx(*) 
 
*RWR_seasons_2015
zip num_purchase_months RWR_seasons_2015 grower_climber ///
 $CPS_vars ib2.a8 [pweight = weight], vce(cluster a12) ///
 inflate (RWR_seasons_2015 grower_climber $CPS_vars ib2.a8) 
 
 margins, dydx(*) 
 
*ave_perc_area_RWR
zip num_purchase_months ave_perc_area_RWR grower_climber ///
 $CPS_vars ib2.a8 [pweight = weight], vce(cluster a12) ///
 inflate (ave_perc_area_RWR grower_climber $CPS_vars ib2.a8) 
 
 margins, dydx(*) 
 
*planted_2015_RWR
zip num_purchase_months planted_2015_RWR grower_climber ///
 $CPS_vars ib2.a8 [pweight = weight], vce(cluster a12) ///
 inflate (planted_2015_RWR grower_climber $CPS_vars ib2.a8) 
 
 margins, dydx(*) 
 
*hh_RWR2245_pre15
zip num_purchase_months hh_RWR2245_pre15 grower_climber ///
 $CPS_vars ib2.a8 [pweight = weight], vce(cluster a12) ///
 inflate (hh_RWR2245_pre15 grower_climber $CPS_vars ib2.a8) 
 
 margins, dydx(*)  
 
********************************************************************************
*Column 3: Probability of selling
******************************************************************************** 
*ad_RWR_both
probit sold_any ad_RWR_both grower_climber ///
 $CPS_vars ib2.a8 ///
 [pweight = weight], robust cluster(a12) 
 
  margins, dydx(*) 
 
*ad2_RWR_2015
probit sold_any ad2_RWR_2015 grower_climber ///
 $CPS_vars ib2.a8 ///
 [pweight = weight], robust cluster(a12)
 
  margins, dydx(*) 
 
*RWR_seasons_2015
probit sold_any RWR_seasons_2015 grower_climber ///
 $CPS_vars ib2.a8 ///
 [pweight = weight], robust cluster(a12)
 
  margins, dydx(*) 
 
*ave_perc_area_RWR
probit sold_any ave_perc_area_RWR grower_climber ///
 $CPS_vars ib2.a8 ///
 [pweight = weight], robust cluster(a12)
 
  margins, dydx(*) 
 
*planted_2015_RWR
probit sold_any planted_2015_RWR grower_climber ///
 $CPS_vars ib2.a8 ///
 [pweight = weight], robust cluster(a12)
 
  margins, dydx(*) 

*hh_RWR2245_pre15
probit sold_any hh_RWR2245_pre15 grower_climber ///
 $CPS_vars ib2.a8 ///
 [pweight = weight], robust cluster(a12)
 
  margins, dydx(*) 
  
********************************************************************************
*Column 4: Net seller
******************************************************************************** 
*ad_RWR_both
probit net_seller ad_RWR_both grower_climber ///
 $CPS_vars ib2.a8 ///
 [pweight = weight], robust cluster(a12) 
 
  margins, dydx(*) 
 
*ad2_RWR_2015
probit net_seller ad2_RWR_2015 grower_climber ///
 $CPS_vars ib2.a8 ///
 [pweight = weight], robust cluster(a12)
 
  margins, dydx(*) 
 
*RWR_seasons_2015
probit net_seller RWR_seasons_2015 grower_climber ///
 $CPS_vars ib2.a8 ///
 [pweight = weight], robust cluster(a12)
 
  margins, dydx(*) 
 
*ave_perc_area_RWR
probit net_seller ave_perc_area_RWR grower_climber ///
 $CPS_vars ib2.a8 ///
 [pweight = weight], robust cluster(a12)
 
  margins, dydx(*) 
 
*planted_2015_RWR
probit net_seller planted_2015_RWR grower_climber ///
 $CPS_vars ib2.a8 ///
 [pweight = weight], robust cluster(a12)
 
  margins, dydx(*) 

*hh_RWR2245_pre15
probit net_seller hh_RWR2245_pre15 grower_climber ///
 $CPS_vars ib2.a8 ///
 [pweight = weight], robust cluster(a12)
 
  margins, dydx(*)  
  
******************************************************************************** 
******************************************************************************** 
*Matching
********************************************************************************
********************************************************************************
*Calculate propensity score 
logit ad_RWR_either $CPS_vars grower_climber ib2.a8 [pweight = weight], robust cluster (hhid)

predict double ps_RWR
 
******************************************************************************** 
*Table 6: Matching results for supply indicators
******************************************************************************** 
*Column 2: Quantity beans planted
bootstrap r(att), reps(200): psmatch2 ad_RWR_2015B, outcome(ln_total_bean_planted) pscore(ps_RWR) logit odds radius caliper(.01) common
bootstrap r(att), reps(200): psmatch2 ad_RWR_2015B, outcome(ln_total_bean_planted) pscore(ps_RWR) logit odds kernel caliper(.01) common

******************************************************************************** 
*Table 10: Matching results for consumption indicators
******************************************************************************** 
*Column 1: Months consumed
bootstrap r(att), reps(200): psmatch2 ad_RWR_either, outcome(num_consume_months) pscore(ps_RWR) logit odds radius caliper(.01) common
bootstrap r(att), reps(200): psmatch2 ad_RWR_either, outcome(num_consume_months) pscore(ps_RWR) logit odds kernel caliper(.01) common

*Column 2: Quantity consumed
bootstrap r(att), reps(200): psmatch2 ad_RWR_either, outcome(ln_consume_own_month_adult) pscore(ps_RWR) logit odds radius caliper(.01) common
bootstrap r(att), reps(200): psmatch2 ad_RWR_either, outcome(ln_consume_own_month_adult) pscore(ps_RWR) logit odds kernel caliper(.01) common

*Column 3: Months purchased
bootstrap r(att), reps(200): psmatch2 ad_RWR_either, outcome(num_purchase_months) pscore(ps_RWR) logit odds radius caliper(.01) common
bootstrap r(att), reps(200): psmatch2 ad_RWR_either, outcome(num_purchase_months) pscore(ps_RWR) logit odds kernel caliper(.01) common

*Column 4: Quantity purchased
bootstrap r(att), reps(200): psmatch2 ad_RWR_either, outcome(ln_purchase_month_adult) pscore(ps_RWR) logit odds radius caliper(.01) common
bootstrap r(att), reps(200): psmatch2 ad_RWR_either, outcome(ln_purchase_month_adult) pscore(ps_RWR) logit odds kernel caliper(.01) common

*Column 5: Sell beans
bootstrap r(att), reps(200): psmatch2 ad_RWR_either, outcome(sold_any) pscore(ps_RWR) logit odds radius caliper(.01) common
bootstrap r(att), reps(200): psmatch2 ad_RWR_either, outcome(sold_any) pscore(ps_RWR) logit odds kernel caliper(.01) common

*Column 6: Quantity sold
bootstrap r(att), reps(200): psmatch2 ad_RWR_either, outcome(sales_kg) pscore(ps_RWR) logit odds radius caliper(.01) common
bootstrap r(att), reps(200): psmatch2 ad_RWR_either, outcome(sales_kg) pscore(ps_RWR) logit odds kernel caliper(.01) common

*Column 7: Net seller
bootstrap r(att), reps(200): psmatch2 ad_RWR_either, outcome(net_seller) pscore(ps_RWR) logit odds radius caliper(.01) common
bootstrap r(att), reps(200): psmatch2 ad_RWR_either, outcome(net_seller) pscore(ps_RWR) logit odds kernel caliper(.01) common

*Testing bias
pstest  ///
 $CPS_vars grower_climber ib2.a8, both graph  

********************************************************************************
*Table A5: Instrument diagnostic test results for multiplication ratio, consumption, purchases, and sales
********************************************************************************
ivreg2 ln_total_bean_planted $CPS_vars grower_climber i.a8 ///
 (ad_RWR_2015B = markets_2015 RWR2245_)  ///
  [pweight = weight], endog (ad_RWR_2015B) first robust cluster(hhid)  
  
ivreg2 num_consume_months $CPS_vars grower_climber i.a8 ///
 (ad_RWR_either = markets_2015 RWR2245_14B)  ///
  [pweight = weight], endog (ad_RWR_either) first robust cluster(hhid)
  
ivreg2 ln_consume_own_month_adult $CPS_vars grower_climber i.a8 ///
 (ad_RWR_either = markets_2015 RWR2245_14B)  ///
  [pweight = weight], endog (ad_RWR_either) first robust cluster(hhid)
  
ivreg2 num_purchase_months $CPS_vars grower_climber i.a8 ///
 (ad_RWR_either = markets_2015 RWR2245_14B)  ///
  [pweight = weight], endog (ad_RWR_either) first robust cluster(hhid)  
  
ivreg2 ln_purchase_month_adult $CPS_vars grower_climber i.a8 ///
 (ad_RWR_either = markets_2015 RWR2245_14B)  ///
  [pweight = weight], endog (ad_RWR_either) first robust cluster(hhid)  
  
ivreg2 sales_kg $CPS_vars grower_climber i.a8 ///
 (ad_RWR_either = markets_2015 RWR2245_14B)  ///
  [pweight = weight], endog (ad_RWR_either) first robust cluster(hhid)  
  

******************************************************************************** 
********************************************************************************
*Descriptive Analyses
**Some code runs only in Stata13
******************************************************************************** 
********************************************************************************
*Prepare variables for comparison tests
gen ad_RWR_2015b = 0
replace ad_RWR_2015b = 1 if ad_RWR_both == 1 | ad_RWR_15b == 1
label var ad_RWR_2015b "HH grew RWR2245 in 2015B"

label define RWR22452015B 0 "2015B RWR2245 non-adopters" 1 "2015B RWR2245 adopters"
label values ad_RWR_2015b RWR22452015B

*Test differences: variables need to not have labels to make testing easier in stata
gen RWR2245_either = ad_RWR_either
gen RWR2245_2015b = ad_RWR_2015b

*Wealth_quint
gen wealth_1 = 0
replace wealth_1 = 1 if wealth_quint == 1 
gen wealth_2 = 0
replace wealth_2 = 1 if wealth_quint == 2
gen wealth_3 = 0
replace wealth_3 = 1 if wealth_quint == 3  
gen wealth_4 = 0
replace wealth_4 = 1 if wealth_quint == 4 
gen wealth_5 = 0
replace wealth_5 = 1 if wealth_quint == 5 


********************************************************************************
*In text descriptive statistics
********************************************************************************
*Grew RWR2245 in either 2015A or 2015B
sum ad_RWR_either [aweight = weight]

*Grew RWR2245 in both 2015A and 2015B
sum ad_RWR_both [aweight = weight]

*Grew RWR2245 in only 2015A
sum ad_RWR_15a [aweight = weight]

*Grew RWR2245 in only 2015B
sum ad_RWR_15b [aweight = weight]

*9% of households grew RWR2245 prior to 2015 but no longer grew the variety in 2015
sum hh_RWR2245_pre15 if ad_RWR_either == 0 [aweight = weight]


*Adoption by province
sum ad_RWR_either if a8 == 1 [aweight = weight]
sum ad_RWR_either if a8 == 2 [aweight = weight]
sum ad_RWR_either if a8 == 3 [aweight = weight]
sum ad_RWR_either if a8 == 4 [aweight = weight]
sum ad_RWR_either if a8 == 5 [aweight = weight]


********************************************************************************
*Table 1: Descriptive statistics for household-level outcome variables
********************************************************************************
*Quantity of beans planted in 2015B
foreach var in total_bean_planted {
 svy: mean `var', over (RWR2245_2015b)
 test [`var']0 =  [`var']1
 }  

*Months consumed from own production, months purchased, hh sold beans, quantity sold, net seller
foreach var in sales_kg sold_any net_seller num_consume_months num_purchase_months {
 sum `var' if RWR2245_either == 1 [aweight = weight]
 sum `var' if RWR2245_either == 0 [aweight = weight]
 svy: mean `var' , over (RWR2245_either)
 test [`var']0 =  [`var']1
 } 
 
*Average quantity consumed per month for households that had some consumption from own production
foreach var in consume_own_month_adult {
 sum `var' [aweight = weight] if consume_own_month_adult > 0 & RWR2245_either == 1
 sum `var' [aweight = weight] if consume_own_month_adult > 0 & RWR2245_either == 0
 svy: mean `var' if consume_own_month_adult > 0, over (RWR2245_either)
 test [`var']0 =  [`var']1
 }

*Average quantity purchased per month for households that had some purchases
foreach var in  purchase_month_adult {
 sum `var' [aweight = weight] if purchase_month_adult > 0 & RWR2245_either == 1
 sum `var' [aweight = weight] if purchase_month_adult > 0 & RWR2245_either == 0
 svy: mean `var' if purchase_month_adult > 0, over (RWR2245_either)
 test [`var']0 =  [`var']1
 }

*Total quantity sold conditional on selling beans 
foreach var in sales_kg {
 sum `var' if RWR2245_either == 1 & sold_any == 1 [aweight = weight]
 sum `var' if RWR2245_either == 0 & sold_any == 1 [aweight = weight]
 svy: mean `var' if sold_any == 1, over (RWR2245_either)
 test [`var']0 =  [`var']1
 } 

 
********************************************************************************
*Table 3: Descriptive statistics of household-level variables by RWR2245 adoption status in 2015
******************************************************************************** 
foreach var in grower_climber  ///
 eucl_50k_km lspop2012 dem_10 b1 female literate age ///
 land_ha wealth_1 wealth_2 wealth_3 wealth_4 wealth_5 equip_count tlu ext_perc markets_2015 RWR2245_14B RWR2245_ {
 sum `var' if RWR2245_either == 1 [aweight = weight]
 sum `var' if RWR2245_either == 0 [aweight = weight]
 svy: mean `var', over (RWR2245_either)
 test [`var']0 =  [`var']1
 }
 
 
********************************************************************************
*Table A1: Descriptive statistics of outcome variables by the presence of direct marketing in sector
******************************************************************************** 
*Quantity of bean planted, number of months beans sourced from own production, ///
**number of months beans purchased, quantity sold, household sold beans, household is a net seller of beans
foreach var in total_bean_planted num_consume_months num_purchase_months sales_kg sold_any net_seller  {
 sum `var' if market_sect_15 == 1 [aweight = weight]
 sum `var' if market_sect_15 == 0 [aweight = weight]
 svy: mean `var' , over (market_sect_15)
 test [`var']0 =  [`var']1
 }
 
 
*Average quantity consumed per month for households that had some consumption from own production
foreach var in consume_own_month_adult {
 sum `var' [aweight = weight] if consume_own_month_adult > 0 & market_sect_15 == 1
 sum `var' [aweight = weight] if consume_own_month_adult > 0 & market_sect_15 == 0
 svy: mean `var' if consume_own_month_adult > 0, over (market_sect_15)
 test [`var']0 =  [`var']1
 }

*Average quantity purchased per month for households that had some purchases
foreach var in  purchase_month_adult {
 sum `var' [aweight = weight] if purchase_month_adult > 0 & market_sect_15 == 1
 sum `var' [aweight = weight] if purchase_month_adult > 0 & market_sect_15 == 0
 svy: mean `var' if purchase_month_adult > 0, over (market_sect_15)
 test [`var']0 =  [`var']1
 } 

*Quantity sold conditional on selling beans 
foreach var in sales_kg {
 sum `var' if market_sect_15 == 1 & sold_any == 1 [aweight = weight]
 sum `var' if market_sect_15 == 0 & sold_any == 1 [aweight = weight]
 svy: mean `var' if sold_any == 1 , over (market_sect_15)
 test [`var']0 =  [`var']1
 } 
 
********************************************************************************
*Table A3: Descriptive statistics of household-level explanatory variables by the presence of direct marketing in sector
******************************************************************************** 
foreach var in grower_climber  ///
 eucl_50k_km lspop2012 dem_10 b1 female literate age ///
 land_ha wealth_1 wealth_2 wealth_3 wealth_4 wealth_5 equip_count tlu ext_perc {
 sum `var' if market_sect_15 == 1 [aweight = weight]
 sum `var' if market_sect_15 == 0 [aweight = weight]
 svy: mean `var' , over (market_sect_15)
 test [`var']0 =  [`var']1
 }

********************************************************************************
*Table A4: Village bean cultivation by presence of direct marketing in sector
******************************************************************************** 
egen vill_tag = tag(a12)

sum vill_ave_bean_land if market_sect == 1 & vill_tag == 1 [aweight = weight]
sum vill_ave_bean_land if market_sect == 0 & vill_tag == 1 [aweight = weight]

foreach var in vill_ave_bean_land {
 sum `var' if market_sect_15 == 1 & vill_tag == 1 [aweight = weight]
 sum `var' if market_sect_15 == 0 & vill_tag == 1 [aweight = weight]
 svy: mean `var' if vill_tag == 1, over (market_sect_15)
 test [`var']0 =  [`var']1
 } 
 
********************************************************************************
*Figure 2: Consumption and purchases of beans by bush bean growers, by month and RWR2245 adoption status
******************************************************************************** 
*Purchases
gen p_1 = 0
gen p_2 = 0
gen p_3 = 0
gen p_4 = 0
gen p_5 = 0 
gen p_6 = 0
gen p_7 = 0
gen p_8 = 0
gen p_9 = 0
gen p_10 = 0
gen p_11 = 0
gen p_12 = 0

foreach var of varlist f10_01 - f10_12 {
 replace p_1 = 1 if `var' == 1
 replace p_2 = 1 if `var' == 2
 replace p_3= 1 if `var' == 3
 replace p_4 = 1 if `var' == 4
 replace p_5 = 1 if `var' == 5
 replace p_6 = 1 if `var' == 6
 replace p_7 = 1 if `var' == 7
 replace p_8 = 1 if `var' == 8
 replace p_9 = 1 if `var' == 9
 replace p_10 = 1 if `var' == 10
 replace p_11 = 1 if `var' == 11
 replace p_12 = 1 if `var' == 12
 }

*Own production
gen c_1 = 0
gen c_2 = 0
gen c_3 = 0
gen c_4 = 0
gen c_5 = 0 
gen c_6 = 0
gen c_7 = 0
gen c_8 = 0
gen c_9 = 0
gen c_10 = 0
gen c_11 = 0
gen c_12 = 0

foreach var of varlist f14_01 - f14_12 {
 replace c_1 = 1 if `var' == 1
 replace c_2 = 1 if `var' == 2
 replace c_3 = 1 if `var' == 3
 replace c_4 = 1 if `var' == 4
 replace c_5 = 1 if `var' == 5
 replace c_6 = 1 if `var' == 6
 replace c_7 = 1 if `var' == 7
 replace c_8 = 1 if `var' == 8
 replace c_9 = 1 if `var' == 9
 replace c_10 = 1 if `var' == 10
 replace c_11 = 1 if `var' == 11
 replace c_12 = 1 if `var' == 12
 }
 
 
 
*Resphape
keep hhid weight ad_RWR_either ///
 p_1- c_12

reshape long p_ c_ , i(hhid) j(month)

label define MONTH 1 "Sept." 2 "Oct." 3 "Nov." 4 "Dec." 5 "Jan." 6 "Feb." 7 "Mar." 8 "Apr." 9 "May" 10 "June" 11 "July" 12 "Aug."

label values month MONTH

label variable month Month

forvalues i = 1(1)12 {
  sum c_ if ad_RWR_either == 0  & month == `i' [aweight = weight]
  }
  
*Variable for testing (no labels) 
gen ad_RWR = ad_RWR_either
  
*Graph marginal probabilities
ssc describe combomarginsplot
*Adoption overall
logit p_ month##ad_RWR_either [pweight = weight]
margins month#ad_RWR_either, saving("C:\Users\Kate\Documents\Rwanda_HIB\Output_Data\purchases.dta" , replace)

logit c_ month##ad_RWR_either [pweight = weight]
margins month#ad_RWR_either, saving("C:\Users\Kate\Documents\Rwanda_HIB\Output_Data\own_produced.dta", replace)

combomarginsplot "C:\Users\Kate\Documents\Rwanda_HIB\Output_Data\purchases.dta"  "C:\Users\Kate\Documents\Rwanda_HIB\Output_Data\own_produced.dta", xdimension(month) bydimension(ad_RWR_either) ///
 ylabel(#10) ytitle ("Percentage of households") xlabel(, angle(45)) legend(label(1 "Purchases" 2 "Own-production")) byopt(title("Consumption from own production and purchases by month"))  
  
  
  
  
