# Supplementary material for: The impact of iron-biofortified bean adoption on bean productivity, consumption, purchases and sales
Source: World Dev. 2021 Mar;139:105260. doi: 10.1016/j.worlddev.2020.105260 (PMC7871334; doi:10.1016/j.worlddev.2020.105260)
Supplement: Supplementary data 1 [file mmc1.zip › Final data and do files/README.txt]

READMEfile
Data used in "The impact of iron-biofortified bean adotpion on bean productivity, consumption, purchases and sales" published in World Development
Kate Vaiknoras, Catherine Larochelle
Data on bush-bean growing households in Rwanda collected in 2015 (see paper for more detail on data collection)
Code written in Stata 13

Do files:
1. "Household level analysis.do" uses the data file "Household Data Final.dta"
   This file estimates household-level descriptive statistics and regressions
   Uses the user-written command psmatch2:
	Leuven, E., and Sianesi, B. (2003). PS­MATCH2: Stata module to perform full Maha­lanobis and propensity score matching, 
	common support graphing, and covariate imbalance testing
   Tables 5, 7, 8, 9, 11, 6, 10, A5, 1, 3, A1, A3, A4, Figure 2

2. "Variety level analysis.do" uses the data file "Variety Data Final.dta"
    This file estimates variety-level descriptive statistics and regressions
    Uses the user-written command psmatch2:
	Leuven, E., and Sianesi, B. (2003). PS­MATCH2: Stata module to perform full Maha­lanobis and propensity score matching, 
	common support graphing, and covariate imbalance testing
    Tables 4, 6, A5, 2, A1, A2

3. "Sales craggit model.d0" uses the data file "Household Data Final.dta"
    This file estimates the double hurdle craggit model for quantity of beans sold in kg
    Uses the user-written command craggit:
	Burke, W. (2009). Fitting and interpreting Cragg’s tobit alternative using Stata. The Stata Journal, 9, 584–592.
    Table 9, columns 3 and 4


Data files:
1. Household Data Final.dta
   Data from 815 bush-bean growing households

2. Variety Data Final.dta 
   1129 observations of bush beans grown in Rwanda; of these, 1112 are used in the final analysis because the remaining 17 have multiplication ratio = 0 and
we use the log of the multiplication ratio.
