# Supplementary material for: The impact of iron-biofortified bean adoption on bean productivity, consumption, purchases and sales
Source: World Dev. 2021 Mar;139:105260. doi: 10.1016/j.worlddev.2020.105260 (PMC7871334; doi:10.1016/j.worlddev.2020.105260)
Supplement: Supplementary data 1 [file mmc1.zip › Final data and do files/Sales craggit model.do]

********************************************************************************	
********************************************************************************
*Do file for "The impact of iron-biofortified bean adotion on bean productivity, consumption, purchases and sales" 
**Kate Vaiknoras and Catherine Larochelle
**Sales per adult equivalent: Bush beans
**Table 9 columns 3 and 4 Double hurdle results
********************************************************************************
********************************************************************************
*Load data
use "C:\Users\kvaik\Documents\Rwanda_HIB\My Papers\Impact\World Development Submission\Resubmission\Final Data and Do Files for WD\Household Data Final.dta"

set more off
********************************************************************************
*Define variable list
********************************************************************************
global CPS_vars eucl_50k_km lspop2012 dem_10 b1 female literate age ///
 land_ha i.wealth_quint equip_count tlu ext_perc  

*Step 1: probit model
probit ad_RWR_either grower_climber ///
 $CPS_vars ib2.a8 ///
 markets_2015 RWR2245_14B ///
[pweight = weight] , robust cluster(a12) 

*Step 2: Collect probit generalized residuals
predict hat, xb
// predict generalized reduced from 
gen gen_resid = (normalden(hat) / (normal(hat) * (1-normal(hat)))) * (ad_RWR_either - normal(hat)) 

drop hat


********************************************************************************
*Craggit: partial effect on the expected value of y, given y > 0
********************************************************************************
xi: craggit sold_any ad_RWR_either grower_climber ///
 $CPS_vars i.a8 ///
 [pweight = weight] ///
, second(sales_kg ad_RWR_either grower_climber ///
 $CPS_vars i.a8)  ///
 vce(cluster a12)
 
est store c_purch 

capture program drop APEboot
program define APEboot, rclass
preserve

set more off 

xi: craggit sold_any ad_RWR_either grower_climber ///
 $CPS_vars i.a8 ///
 [pweight = weight] ///
, second(sales_adult ad_RWR_either grower_climber ///
 $CPS_vars i.a8 )  ///
 vce(cluster a12)

predict bsx1g, eq(Tier1)
predict bsx2b, eq(Tier2)
predict bssigma, eq(sigma)

gen bsIMR = normalden(bsx2b/bssigma)/normal(bsx2b/bssigma)

foreach var of varlist ///
 ad_RWR_either ///
 grower_climber ///
 eucl_50k_km lspop2012 ///
 dem_10 b1 female literate age ///
 land_ha _Iwealth_qu_2 _Iwealth_qu_3 _Iwealth_qu_4 _Iwealth_qu_5 equip_count tlu ext_perc {

gen dEyyx2_`var' = [Tier2]_b[`var']*(1-bsIMR*(bsx2b/bssigma+bsIMR)) 
 
sum dEyyx2_`var' if _est_c_purch ==1
return scalar ape_`var'=r(mean)
matrix ape_`var'=r(ape_`var')
}
restore
end

foreach var of varlist ///
 ad_RWR_either  ///
 grower_climber ///
 eucl_50k_km lspop2012 ///
 dem_10 b1 female literate age ///
 land_ha _Iwealth_qu_2 _Iwealth_qu_3 _Iwealth_qu_4 _Iwealth_qu_5 equip_count tlu ext_perc {
 
bootstrap ape_`var'=r(ape_`var') if _est_c_purch ==1, reps(50): APEboot	
matrix boot_u2 = (nullmat(boot_u2),r(table))
local rnames "`rnames' `var'"
}
//

mat list boot_u2
mat boot_u2 = boot_u2'
mat list boot_u2


********************************************************************************
*Test against tobit
********************************************************************************
xi: craggit sold_any ad_RWR_either grower_climber ///
 $CPS_vars i.a8 ///
, second(sales_adult ad_RWR_either grower_climber ///
 $CPS_vars i.a8) 
 
est store craggit2 

tobit sales_adult adopter_15a adopter_15b adopter_both ///
 $CPS_vars, ll(0)

estimates store tobit2

*LRtest
lrtest tobit2 craggit2, force
*Reject the null hypothesis: restrictions of tobit don't hold
*Result stays the same if weights and robust std. errs are used

********************************************************************************
*Craggit: partial effect on the unconditional expected value of y 
********************************************************************************
global adopt ad_RWR_either
*ad_RWR_either
*ad_RWR_both
*i.ad2_RWR_2015
*ad2_RWR_2015
*RWR_seasons_2015
*i.RWR_seasons_2015
*ave_perc_area_RWR
*planted_2015_RWR
*hh_RWR2245_pre15

xi: craggit sold_any $adopt grower_climber ///
 $CPS_vars i.a8 ///
 [pweight = weight] ///
, second(sales_kg $adopt grower_climber ///
 $CPS_vars i.a8)  ///
 vce(cluster a12)
 
est store c_purch 

capture program drop APEboot
program define APEboot, rclass
preserve

set more off 

xi: craggit sold_any $adopt grower_climber ///
 $CPS_vars i.a8 ///
 [pweight = weight] ///
, second(sales_kg $adopt grower_climber ///
 $CPS_vars i.a8 )  ///
 vce(cluster a12)

predict bsx1g, eq(Tier1)
predict bsx2b, eq(Tier2)
predict bssigma, eq(sigma)

gen bsIMR = normalden(bsx2b/bssigma)/normal(bsx2b/bssigma)

foreach var of varlist ///
 $adopt ///
 grower_climber ///
 eucl_50k_km lspop2012 ///
 dem_10 b1 female literate age ///
 land_ha _Iwealth_qu_2 _Iwealth_qu_3 _Iwealth_qu_4 _Iwealth_qu_5 equip_count tlu ext_perc {
 
gen dEyyx2_`var'= [Tier1]_b[`var']*normalden(bsx1g)*(bsx2b+bssigma*bsIMR) +[Tier2]_b[`var']*normal(bsx1g)*(1-bsIMR*(bsx2b/bssigma+bsIMR))
sum dEyyx2_`var' if _est_c_purch ==1
return scalar ape_`var'=r(mean)
matrix ape_`var'=r(ape_`var')
}
restore
end

foreach var of varlist ///
 $adopt  ///
 grower_climber ///
 eucl_50k_km lspop2012 ///
 dem_10 b1 female literate age ///
 land_ha _Iwealth_qu_2 _Iwealth_qu_3 _Iwealth_qu_4 _Iwealth_qu_5 equip_count tlu ext_perc {
 
bootstrap ape_`var'=r(ape_`var') if _est_c_purch ==1, reps(50): APEboot	
matrix boot_u2 = (nullmat(boot_u2),r(table))
local rnames "`rnames' `var'"
}
//

mat list boot_u2
mat boot_u2 = boot_u2'
mat list boot_u2
