# Supplementary material for: The impact of iron-biofortified bean adoption on bean productivity, consumption, purchases and sales
Source: World Dev. 2021 Mar;139:105260. doi: 10.1016/j.worlddev.2020.105260 (PMC7871334; doi:10.1016/j.worlddev.2020.105260)
Supplement: Supplementary data 1 [file mmc1.zip › Final data and do files/Variety level analysis.do]

********************************************************************************	
********************************************************************************
*Do file for "The impact of iron-biofortified bean adotion on bean productivity, consumption, purchases and sales" 
**Kate Vaiknoras and Catherine Larochelle
**This file estimates variety-level descriptive statistics and regressions
**Tables 4, 6, A5, 2, A1, A2
********************************************************************************	
********************************************************************************
*Load data
use "C:\Users\kvaik\Documents\Rwanda_HIB\My Papers\Impact\World Development Submission\Resubmission\Final Data and Do Files for WD\Variety Data Final.dta"

********************************************************************************
*Define variable macro
********************************************************************************
global bush_vars "recycled i.slope intercrop walk_time org_fert chem_fert fem_plot_decider lit_plot_decider exp_plot_decider dem_10 num_adults equip_count ext_perc"

********************************************************************************
********************************************************************************
*Table 4: Regression results for multiplication ratio
********************************************************************************
********************************************************************************

********************************************************************************
*OLS
********************************************************************************
reg ln_ratio i.type $bush_vars ib2.a8 [pweight = weight], robust cluster(hhid)

********************************************************************************
*Control function approach
******************************************************************************** 
*Ordered probit
oprobit type markets_2015 RWR2245_ $bush_vars ib4.a8 ///
[pweight = weight], robust cluster(hhid) 
 
*Collect ordered probit generalized residuals
*Predicted probabilities of being in each group (p1 = local; p2 = other improved; p3 = RWR2245
predict p1 p2 p3 if e(sample) 
*RWR2245 = indicator variable = 1 if variety i is in category 2 (RWR2245
gen o_resid = (RWR2245 * (normalden(p3)) * (RWR2245 - p3)) / (p3*(1-p3))

*Run OLS including generalized residuals of ordered probit as a regressor 
reg ln_ratio i.type $bush_vars ib2.a8 o_resid [pweight = weight], robust cluster(hhid) 

 
********************************************************************************
*Fixed effects on reduced sample
********************************************************************************
xtset hhid

*Fixed effects: Reduced sample 
xtreg ln_ratio i.type $bush_vars ///
 if bush_both == 1 [pweight = weight], robust fe
 
 
********************************************************************************
********************************************************************************
*Table 6: Matching results for supply indicators, Column 1 Yield
********************************************************************************
******************************************************************************** 
*Drop mult_ratio of 0 to match analysis above (obs of mult_ratio = 0 not used because log of mult ratio was used)
drop if mult_ratio == 0

logit RWR2245 ///
 $bush_vars ib2.a8 [pweight = weight], robust cluster (hhid)
 
predict double ps_bush
*Matching on pscore 

*Radius
bootstrap r(att), reps(200): psmatch2 RWR2245 if imp_other == 0, outcome(ln_ratio) pscore(ps_bush) logit odds radius caliper(.01) common

*Kernel
bootstrap r(att), reps(200): psmatch2 RWR2245 if imp_other == 0, outcome(ln_ratio) pscore(ps_bush) logit odds kernel caliper(.01) common

pstest  ///
 $bush_vars, both 
 
********************************************************************************
********************************************************************************
*Table A5: IV diagnostic tests, Column 1 Yield
********************************************************************************
********************************************************************************
*IVREG2 to check IVS  
ivreg2 ln_ratio imp_other $bush_vars ib4.a8 ///
 (RWR2245 = markets_2015 RWR2245_)  ///
 [pweight = weight], endog (RWR2245) first robust cluster(hhid)  

 
******************************************************************************** 
********************************************************************************
*Descriptive statistics
********************************************************************************
********************************************************************************
*Slope Dummies for testing
gen slope_1 = 0
replace slope_1 = 1 if slope == 1 
gen slope_2 = 0
replace slope_2 = 1 if slope == 2
gen slope_3 = 0 
replace slope_3 = 1 if slope == 3
gen slope_4 = 0 
replace slope_4 = 1 if slope == 4

********************************************************************************
*In text- types of bean varieties grown in 2015B
********************************************************************************
tab type [aweight = weight]

********************************************************************************
*In text- average mult. ratio by type of bean varieties in 2015B
********************************************************************************
sum mult_ratio if type == 0 [aweight = weight]
sum mult_ratio if type == 1 [aweight = weight]
sum mult_ratio if type == 2 [aweight = weight]


********************************************************************************
*Table 2: Descriptive statistics of plot-level variables by variety types, season 2015B
********************************************************************************
*Bush
*RWR2245
sum recycled slope_1 slope_2 slope_3 slope_4 ///
 intercrop walk_time org_fert chem_fert fem_plot_decider lit_plot_decider exp_plot_decider ///
 if type == 2 [aweight = weight]

*Other improved varieties 
sum recycled slope_1 slope_2 slope_3 slope_4 ///
 intercrop walk_time org_fert chem_fert fem_plot_decider lit_plot_decider exp_plot_decider ///
 if type == 1 [aweight = weight]
 
*Local
sum recycled slope_1 slope_2 slope_3 slope_4 ///
 intercrop walk_time org_fert chem_fert fem_plot_decider lit_plot_decider exp_plot_decider ///
 if type == 0 [aweight = weight]
 

   
********************************************************************************
*Table A1: Descriptive statistics of outcome variables by the presence of direct marketing in sector
**Multiplication ratio
********************************************************************************
sum mult_ratio if market_sect_15 == 1 [aweight = weight]   
sum mult_ratio if market_sect_15 == 0 [aweight = weight]   

*Test differences: code for stata13
foreach var in mult_ratio {
 sum `var' if market_sect_15 == 1 [aweight = weight]
 sum `var' if market_sect_15 == 0 [aweight = weight]
 svy: mean `var' , over (market_sect_15)
 test [`var']0 =  [`var']1
 }     
   
********************************************************************************
*Table A2: Descriptive statistics of plot-level explanatory variables by the presence of direct marketing in sector
*******************************************************************************
sum recycled slope_1 slope_2 slope_3 slope_4 intercrop walk_time org_fert chem_fert fem_plot_decider lit_plot_decider exp_plot_decide if market_sect_15 == 1 [aweight = weight]   
sum recycled slope_1 slope_2 slope_3 slope_4 intercrop walk_time org_fert chem_fert fem_plot_decider lit_plot_decider exp_plot_decide if market_sect_15 == 0 [aweight = weight]   

*Test differences: code for stata13
foreach var in recycled slope_1 slope_2 slope_3 slope_4 intercrop walk_time org_fert chem_fert fem_plot_decider lit_plot_decider exp_plot_decider {
 sum `var' if market_sect_15 == 1 [aweight = weight]
 sum `var' if market_sect_15 == 0 [aweight = weight]
 svy: mean `var' , over (market_sect_15)
 test [`var']0 =  [`var']1
 }
 
 

 
 
